# Supplementary material for: Serum CCL18 May Reflect Multiorgan Involvement with Poor Outcome in Systemic Sclerosis
Source: Biomolecules. 2026 Jan 13;16(1):136. doi: 10.3390/biom16010136 (PMC12838645; doi:10.3390/biom16010136)
Supplement: Supplementary file 1 [file biomolecules-16-00136-s001.zip]

Archive with 1 entries (1 files):
- biomolecules-4078485-supplementary.pdf
